# Supplementary material for: Military Veterans and Their PTSD Service Dogs: Associations Between Training Methods, PTSD Severity, Dog Behavior, and the Human-Animal Bond
Source: Front Vet Sci. 2019 Feb 11;6:23. doi: 10.3389/fvets.2019.00023 (PMC6378910; doi:10.3389/fvets.2019.00023)
Supplement: Supplemental Table 1 — Questionnaire for military veterans. The question scale, question text, response options, and coded response values of the survey given to military veterans about their PTSD service dogs. [file Table_1.xlsx]

## Sheet: Sheet1
Scale	Question	Responses & [Coded Value]
Temperament	Please describe the personality of <service dog’s name> as best you can.
	Chase Drive - How much a dog wants to chase a ball or a moving object	Not at all (Never)[0] A little bit [1] Moderately (Sometimes)[2] Quite a bit [3] Extremely (Always) [4]
	Food Drive - How much the dog will "work" for food
	Playfulness - How much the dog wants to play (for example, tug of war)
	Activity - How active and energetic the dog is
	Trainability - How well the dog focuses and learns quickly in new situations
	Reactivity - How much the dog reacts to new or confusing situations
	Fear - How apprehensive and timid the dog is in new areas or around new objects
	Sociability - How much the dog wants to interact with new people
	Eye ContactHow much the dog looks to a face and holds eye contact
Training Methods	In the past month, how often have you used the following training techniques with <service dog's name>?
	Verbal praise ("good boy")	Never [0] Once or twice [1] Weekly [2] Daily [3]
	Verbal correction ("no, eh-eh")
	Physical praise (stroking or petting)
	Physical correction (smack, tapping nose)
	Food/treat reward
	Play reward
	Force dog to roll on their back ("alpha roll")
	Teaching by example ("do as I do")
	Sending the dog to crate/bed (time out)
	Leash correction with flat or martingale collar
	Leash correction with a prong collar
	Ignoring an unwanted behavior
	Staring dog down until it looks away
	Clicker training
	Eating before you dog eats
	Sharing 'people' food with your dog
	Encouraging you dog to sleep in bed with you
Behavior	In the past month, how often has <service dog's name> done these behavior?
	Nudged, nuzzled, or pawed at you for attention	Never [0] Rarely [1] Sometimes [2] Often [3] Always [4]
	Followed you from room to room when at home
	Stayed close to you when you're sitting down or resting
	Attended to or listened closely to you
	Stolen food
	Acted cautious or shy around new people
	Nipped at or was mouthy with... you
	Nipped at or was mouthy with... other people
	Nipped at or was mouthy with... other dogs
	Unwanted growling at... you
	Unwanted growling at... other people
	Unwanted growling at... other dogs
	Unwanted barking at... you
	Unwanted barking at... other people
	Unwanted barking at... other dogs
	Hid, shook, or paced from loud noises (like thunderstorms or fireworks)
	Returned immediately when called off leash
	Was distracted by interesting sights, sounds, or smells
	Was anxious or upset when left alone
	Was anxious or upset when out in public
	Made and held eye contact with you
	Obeyed a sit command immediately
	Obeyed and held a stay command
IOS	Please look at the picture below and choose the option that best describes the relationship.	Figure 1 [1 to 7]
